# Supplementary material for: The human HELLS chromatin remodelling protein promotes end resection to facilitate homologous recombination and contributes to DSB repair within heterochromatin
Source: Nucleic Acids Res. 2019 Dec 5;48(4):1872–85. doi: 10.1093/nar/gkz1146 (PMC7038987; doi:10.1093/nar/gkz1146)
Supplement: gkz1146_Supplemental_Files [file gkz1146_supplemental_files.zip]

Archive with 2 entries (2 files):
- Revised Supplementary Figures gkz1146.zip
- Revised_supplementary_figures_.pdf
